# Supplementary material for: Curcumin Attenuates Zearalenone-Induced Reproductive Damage in Mice by Modulating the Gut Microbe–Testis Axis
Source: Foods. 2025 Jul 31;14(15):2703. doi: 10.3390/foods14152703 (PMC12345740; doi:10.3390/foods14152703)
Supplement: Supplementary file 1 [file foods-14-02703-s001.zip]

Archive with 1 entries (1 files):
- foods-3750268-supplementary.pdf
